# Supplementary material for: Spiked Helmet Sign: An Uncommon Electrocardiographic Marker
Source: Rev Cardiovasc Med. 2023 Sep 25;24(9):272. doi: 10.31083/j.rcm2409272 (PMC11270090; doi:10.31083/j.rcm2409272)
Supplement: Supplementary file 1 [file 2153-8174-24-9-272-s1.zip]

Archive with 1 entries (1 files):
- 2153-8174-24-9-272-s1.docx
